# Supplementary material for: In Silico Selection and Evaluation of Pugnins with Antibacterial and Anticancer Activity Using Skin Transcriptome of Treefrog (Boana pugnax)
Source: Pharmaceutics. 2021 Apr 18;13(4):578. doi: 10.3390/pharmaceutics13040578 (PMC8074116; doi:10.3390/pharmaceutics13040578)
Supplement: Supplementary file 1 [file pharmaceutics-13-00578-s001.zip]

Archive with 1 entries (1 files):
- pharmaceutics-1151638-supplementary.pdf
